# Supplementary material for: Effects of grain processing methods on the expression of genes involved in volatile fatty acid transport and pH regulation, and keratinization in rumen epithelium of beef cattle
Source: PLoS One. 2018 Jun 14;13(6):e0198963. doi: 10.1371/journal.pone.0198963 (PMC6002044; doi:10.1371/journal.pone.0198963)
Supplement: S1 Table — (XLSX) [file pone.0198963.s001.xlsx]

## Sheet: Plan1
	Experiment 1, 5x5 Latin square								Experiment 2, completely randomized design
	Period #	Animal #	Ingredient	Processing method	Variable	Value	Unit		Animal #	Ingredient	Processing method	Variable	Value	Unit
	1	4119	corn	dry ground	total VFA	83.1686	mmol/L		4204	corn	dry ground	keratinized layer thickness	58.4671	μm
	2	4108	corn	dry ground	total VFA	124.701	mmol/L		4072	corn	dry ground	keratinized layer thickness	53.9325	μm
	3	4116	corn	dry ground	total VFA	113.519	mmol/L		4309	corn	dry ground	keratinized layer thickness	70.0351	μm
	4	4112	corn	dry ground	total VFA	114.142	mmol/L		4023	corn	dry ground	keratinized layer thickness	80.6771	μm
	5	4121	corn	dry ground	total VFA	102.285	mmol/L		4308	corn	dry ground	keratinized layer thickness	77.8764	μm
	1	4116	sorghum	dry ground	total VFA	78.8506	mmol/L		4022	corn	dry ground	keratinized layer thickness	59.2711	μm
	2	4112	sorghum	dry ground	total VFA	89.4347	mmol/L		4301	sorghum	dry ground	keratinized layer thickness	77.5443	μm
	3	4108	sorghum	dry ground	total VFA	100.995	mmol/L		4003	sorghum	dry ground	keratinized layer thickness	59.4401	μm
	4	4121	sorghum	dry ground	total VFA	100.86	mmol/L		4013	sorghum	dry ground	keratinized layer thickness	69.4793	μm
	5	4119	sorghum	dry ground	total VFA	74.9294	mmol/L		4310	sorghum	dry ground	keratinized layer thickness	60.4725	μm
	1	4121	corn	reconstituted	total VFA	103.443	mmol/L		4000	sorghum	dry ground	keratinized layer thickness	64.3572	μm
	2	4116	corn	reconstituted	total VFA	119.74	mmol/L		4030	sorghum	dry ground	keratinized layer thickness	69.975	μm
	3	4119	corn	reconstituted	total VFA	107.326	mmol/L		4118	corn	reconstituted	keratinized layer thickness	54.0104	μm
	4	4108	corn	reconstituted	total VFA	116.667	mmol/L		4018	corn	reconstituted	keratinized layer thickness	62.1819	μm
	5	4112	corn	reconstituted	total VFA	111.069	mmol/L		4306	corn	reconstituted	keratinized layer thickness	80.3405	μm
	1	4108	sorghum	reconstituted	total VFA	91.2709	mmol/L		4051	corn	reconstituted	keratinized layer thickness	70.4029	μm
	2	4121	sorghum	reconstituted	total VFA	85.3937	mmol/L		4300	corn	reconstituted	keratinized layer thickness	58.1397	μm
	3	4112	sorghum	reconstituted	total VFA	117.807	mmol/L		4302	corn	reconstituted	keratinized layer thickness	50.2289	μm
	4	4119	sorghum	reconstituted	total VFA	93.8084	mmol/L		4303	sorghum	reconstituted	keratinized layer thickness	59.3372	μm
	5	4116	sorghum	reconstituted	total VFA	78.7994	mmol/L		4062	sorghum	reconstituted	keratinized layer thickness	91.3122	μm
	1	4112	control treatment	control treatment	total VFA	112.831	mmol/L		4311	sorghum	reconstituted	keratinized layer thickness	68.4507	μm
	2	4119	control treatment	control treatment	total VFA	69.5586	mmol/L		4073	sorghum	reconstituted	keratinized layer thickness	66.7802	μm
	3	4121	control treatment	control treatment	total VFA	109.677	mmol/L		4064	sorghum	reconstituted	keratinized layer thickness	54.9207	μm
	4	4116	control treatment	control treatment	total VFA	112.015	mmol/L		4074	sorghum	reconstituted	keratinized layer thickness	73.9463	μm
	5	4108	control treatment	control treatment	total VFA	84.6619	mmol/L
	1	4119	corn	dry ground	valerate	1.01634	mmol/100mol
	2	4108	corn	dry ground	valerate	1.0158	mmol/100mol
	3	4116	corn	dry ground	valerate	1.15888	mmol/100mol
	4	4112	corn	dry ground	valerate	1.02101	mmol/100mol
	5	4121	corn	dry ground	valerate	0.569976	mmol/100mol
	1	4116	sorghum	dry ground	valerate	0.615917	mmol/100mol
	2	4112	sorghum	dry ground	valerate	0.757717	mmol/100mol
	3	4108	sorghum	dry ground	valerate	0.908194	mmol/100mol
	4	4121	sorghum	dry ground	valerate	0.856032	mmol/100mol
	5	4119	sorghum	dry ground	valerate	0.857393	mmol/100mol
	1	4121	corn	reconstituted	valerate	1.19713	mmol/100mol
	2	4116	corn	reconstituted	valerate	1.29506	mmol/100mol
	3	4119	corn	reconstituted	valerate	1.38494	mmol/100mol
	4	4108	corn	reconstituted	valerate	0.999349	mmol/100mol
	5	4112	corn	reconstituted	valerate	.	mmol/100mol
	1	4108	sorghum	reconstituted	valerate	1.02248	mmol/100mol
	2	4121	sorghum	reconstituted	valerate	0.996228	mmol/100mol
	3	4112	sorghum	reconstituted	valerate	1.11032	mmol/100mol
	4	4119	sorghum	reconstituted	valerate	0.950043	mmol/100mol
	5	4116	sorghum	reconstituted	valerate	0.750524	mmol/100mol
	1	4112	control treatment	control treatment	valerate	0.691135	mmol/100mol
	2	4119	control treatment	control treatment	valerate	0.595736	mmol/100mol
	3	4121	control treatment	control treatment	valerate	1.06994	mmol/100mol
	4	4116	control treatment	control treatment	valerate	0.945181	mmol/100mol
	5	4108	control treatment	control treatment	valerate	.	mmol/100mol
	1	4119	corn	dry ground	iso-valerate	2.31653	mmol/100mol
	2	4108	corn	dry ground	iso-valerate	3.29724	mmol/100mol
	3	4116	corn	dry ground	iso-valerate	4.09143	mmol/100mol
	4	4112	corn	dry ground	iso-valerate	2.28619	mmol/100mol
	5	4121	corn	dry ground	iso-valerate	2.71399	mmol/100mol
	1	4116	sorghum	dry ground	iso-valerate	2.46773	mmol/100mol
	2	4112	sorghum	dry ground	iso-valerate	2.0024	mmol/100mol
	3	4108	sorghum	dry ground	iso-valerate	2.40984	mmol/100mol
	4	4121	sorghum	dry ground	iso-valerate	2.16938	mmol/100mol
	5	4119	sorghum	dry ground	iso-valerate	4.08245	mmol/100mol
	1	4121	corn	reconstituted	iso-valerate	2.49265	mmol/100mol
	2	4116	corn	reconstituted	iso-valerate	6.62443	mmol/100mol
	3	4119	corn	reconstituted	iso-valerate	2.5184	mmol/100mol
	4	4108	corn	reconstituted	iso-valerate	3.26776	mmol/100mol
	5	4112	corn	reconstituted	iso-valerate	5.80091	mmol/100mol
	1	4108	sorghum	reconstituted	iso-valerate	2.1955	mmol/100mol
	2	4121	sorghum	reconstituted	iso-valerate	1.94023	mmol/100mol
	3	4112	sorghum	reconstituted	iso-valerate	3.05511	mmol/100mol
	4	4119	sorghum	reconstituted	iso-valerate	2.37682	mmol/100mol
	5	4116	sorghum	reconstituted	iso-valerate	3.19665	mmol/100mol
	1	4112	control treatment	control treatment	iso-valerate	3.05986	mmol/100mol
	2	4119	control treatment	control treatment	iso-valerate	1.73631	mmol/100mol
	3	4121	control treatment	control treatment	iso-valerate	1.97361	mmol/100mol
	4	4116	control treatment	control treatment	iso-valerate	2.84749	mmol/100mol
	5	4108	control treatment	control treatment	iso-valerate	3.10464	mmol/100mol
	1	4119	corn	dry ground	butyrate	10.88	mmol/100mol
	2	4108	corn	dry ground	butyrate	8.16148	mmol/100mol
	3	4116	corn	dry ground	butyrate	10.7931	mmol/100mol
	4	4112	corn	dry ground	butyrate	9.7819	mmol/100mol
	5	4121	corn	dry ground	butyrate	11.3409	mmol/100mol
	1	4116	sorghum	dry ground	butyrate	11.2229	mmol/100mol
	2	4112	sorghum	dry ground	butyrate	14.6025	mmol/100mol
	3	4108	sorghum	dry ground	butyrate	10.1285	mmol/100mol
	4	4121	sorghum	dry ground	butyrate	13.3573	mmol/100mol
	5	4119	sorghum	dry ground	butyrate	10.1369	mmol/100mol
	1	4121	corn	reconstituted	butyrate	8.81504	mmol/100mol
	2	4116	corn	reconstituted	butyrate	11.5393	mmol/100mol
	3	4119	corn	reconstituted	butyrate	12.4754	mmol/100mol
	4	4108	corn	reconstituted	butyrate	10.1188	mmol/100mol
	5	4112	corn	reconstituted	butyrate	15.5141	mmol/100mol
	1	4108	sorghum	reconstituted	butyrate	11.941	mmol/100mol
	2	4121	sorghum	reconstituted	butyrate	11.4742	mmol/100mol
	3	4112	sorghum	reconstituted	butyrate	9.89782	mmol/100mol
	4	4119	sorghum	reconstituted	butyrate	10.8835	mmol/100mol
	5	4116	sorghum	reconstituted	butyrate	9.55922	mmol/100mol
	1	4112	control treatment	control treatment	butyrate	12.3524	mmol/100mol
	2	4119	control treatment	control treatment	butyrate	9.03996	mmol/100mol
	3	4121	control treatment	control treatment	butyrate	10.4741	mmol/100mol
	4	4116	control treatment	control treatment	butyrate	11.0736	mmol/100mol
	5	4108	control treatment	control treatment	butyrate	9.5756	mmol/100mol
	1	4119	corn	dry ground	iso-butyrate	1.83366	mmol/100mol
	2	4108	corn	dry ground	iso-butyrate	1.80183	mmol/100mol
	3	4116	corn	dry ground	iso-butyrate	1.5807	mmol/100mol
	4	4112	corn	dry ground	iso-butyrate	1.11213	mmol/100mol
	5	4121	corn	dry ground	iso-butyrate	1.56523	mmol/100mol
	1	4116	sorghum	dry ground	iso-butyrate	1.44158	mmol/100mol
	2	4112	sorghum	dry ground	iso-butyrate	1.45786	mmol/100mol
	3	4108	sorghum	dry ground	iso-butyrate	1.26547	mmol/100mol
	4	4121	sorghum	dry ground	iso-butyrate	1.27768	mmol/100mol
	5	4119	sorghum	dry ground	iso-butyrate	2.22989	mmol/100mol
	1	4121	corn	reconstituted	iso-butyrate	1.63361	mmol/100mol
	2	4116	corn	reconstituted	iso-butyrate	1.58781	mmol/100mol
	3	4119	corn	reconstituted	iso-butyrate	1.53119	mmol/100mol
	4	4108	corn	reconstituted	iso-butyrate	1.41579	mmol/100mol
	5	4112	corn	reconstituted	iso-butyrate	2.17063	mmol/100mol
	1	4108	sorghum	reconstituted	iso-butyrate	1.72235	mmol/100mol
	2	4121	sorghum	reconstituted	iso-butyrate	1.46909	mmol/100mol
	3	4112	sorghum	reconstituted	iso-butyrate	1.40109	mmol/100mol
	4	4119	sorghum	reconstituted	iso-butyrate	1.54316	mmol/100mol
	5	4116	sorghum	reconstituted	iso-butyrate	1.76612	mmol/100mol
	1	4112	control treatment	control treatment	iso-butyrate	1.27632	mmol/100mol
	2	4119	control treatment	control treatment	iso-butyrate	1.46253	mmol/100mol
	3	4121	control treatment	control treatment	iso-butyrate	1.31087	mmol/100mol
	4	4116	control treatment	control treatment	iso-butyrate	1.32843	mmol/100mol
	5	4108	control treatment	control treatment	iso-butyrate	1.93897	mmol/100mol
	1	4119	corn	dry ground	propionate	18.2358	mmol/100mol
	2	4108	corn	dry ground	propionate	23.3282	mmol/100mol
	3	4116	corn	dry ground	propionate	22.2674	mmol/100mol
	4	4112	corn	dry ground	propionate	22.0255	mmol/100mol
	5	4121	corn	dry ground	propionate	23.5225	mmol/100mol
	1	4116	sorghum	dry ground	propionate	16.906	mmol/100mol
	2	4112	sorghum	dry ground	propionate	17.1439	mmol/100mol
	3	4108	sorghum	dry ground	propionate	19.2223	mmol/100mol
	4	4121	sorghum	dry ground	propionate	19.3309	mmol/100mol
	5	4119	sorghum	dry ground	propionate	18.063	mmol/100mol
	1	4121	corn	reconstituted	propionate	27.5523	mmol/100mol
	2	4116	corn	reconstituted	propionate	20.1159	mmol/100mol
	3	4119	corn	reconstituted	propionate	19.4224	mmol/100mol
	4	4108	corn	reconstituted	propionate	18.6335	mmol/100mol
	5	4112	corn	reconstituted	propionate	17.2306	mmol/100mol
	1	4108	sorghum	reconstituted	propionate	18.6646	mmol/100mol
	2	4121	sorghum	reconstituted	propionate	21.1551	mmol/100mol
	3	4112	sorghum	reconstituted	propionate	21.0907	mmol/100mol
	4	4119	sorghum	reconstituted	propionate	19.3267	mmol/100mol
	5	4116	sorghum	reconstituted	propionate	18.63	mmol/100mol
	1	4112	control treatment	control treatment	propionate	18.5742	mmol/100mol
	2	4119	control treatment	control treatment	propionate	18.8149	mmol/100mol
	3	4121	control treatment	control treatment	propionate	22.5877	mmol/100mol
	4	4116	control treatment	control treatment	propionate	18.9028	mmol/100mol
	5	4108	control treatment	control treatment	propionate	17.2642	mmol/100mol
	1	4119	corn	dry ground	acetate	65.3982	mmol/100mol
	2	4108	corn	dry ground	acetate	61.6757	mmol/100mol
	3	4116	corn	dry ground	acetate	59.5509	mmol/100mol
	4	4112	corn	dry ground	acetate	63.1335	mmol/100mol
	5	4121	corn	dry ground	acetate	59.1944	mmol/100mol
	1	4116	sorghum	dry ground	acetate	66.4574	mmol/100mol
	2	4112	sorghum	dry ground	acetate	63.3886	mmol/100mol
	3	4108	sorghum	dry ground	acetate	65.5533	mmol/100mol
	4	4121	sorghum	dry ground	acetate	62.5204	mmol/100mol
	5	4119	sorghum	dry ground	acetate	62.6165	mmol/100mol
	1	4121	corn	reconstituted	acetate	58.0752	mmol/100mol
	2	4116	corn	reconstituted	acetate	57.181	mmol/100mol
	3	4119	corn	reconstituted	acetate	62.0507	mmol/100mol
	4	4108	corn	reconstituted	acetate	65.0612	mmol/100mol
	5	4112	corn	reconstituted	acetate	57.5766	mmol/100mol
	1	4108	sorghum	reconstituted	acetate	63.9597	mmol/100mol
	2	4121	sorghum	reconstituted	acetate	62.4179	mmol/100mol
	3	4112	sorghum	reconstituted	acetate	62.8768	mmol/100mol
	4	4119	sorghum	reconstituted	acetate	64.2673	mmol/100mol
	5	4116	sorghum	reconstituted	acetate	63.3824	mmol/100mol
	1	4112	control treatment	control treatment	acetate	63.6324	mmol/100mol
	2	4119	control treatment	control treatment	acetate	66.995	mmol/100mol
	3	4121	control treatment	control treatment	acetate	62.1002	mmol/100mol
	4	4116	control treatment	control treatment	acetate	64.2995	mmol/100mol
	5	4108	control treatment	control treatment	acetate	66.6912	mmol/100mol
	1	4119	corn	dry ground	acetate:propionate	3.58625
	2	4108	corn	dry ground	acetate:propionate	2.64382
	3	4116	corn	dry ground	acetate:propionate	2.67436
	4	4112	corn	dry ground	acetate:propionate	2.86638
	5	4121	corn	dry ground	acetate:propionate	2.5165
	1	4116	sorghum	dry ground	acetate:propionate	3.93099
	2	4112	sorghum	dry ground	acetate:propionate	3.69745
	3	4108	sorghum	dry ground	acetate:propionate	3.41027
	4	4121	sorghum	dry ground	acetate:propionate	3.23423
	5	4119	sorghum	dry ground	acetate:propionate	3.46656
	1	4121	corn	reconstituted	acetate:propionate	2.10782
	2	4116	corn	reconstituted	acetate:propionate	2.84258
	3	4119	corn	reconstituted	acetate:propionate	3.1948
	4	4108	corn	reconstituted	acetate:propionate	3.49163
	5	4112	corn	reconstituted	acetate:propionate	3.34153
	1	4108	sorghum	reconstituted	acetate:propionate	3.4268
	2	4121	sorghum	reconstituted	acetate:propionate	2.95049
	3	4112	sorghum	reconstituted	acetate:propionate	2.98125
	4	4119	sorghum	reconstituted	acetate:propionate	3.32531
	5	4116	sorghum	reconstituted	acetate:propionate	3.40216
	1	4112	control treatment	control treatment	acetate:propionate	3.42584
	2	4119	control treatment	control treatment	acetate:propionate	3.56074
	3	4121	control treatment	control treatment	acetate:propionate	2.74929
	4	4116	control treatment	control treatment	acetate:propionate	3.40159
	5	4108	control treatment	control treatment	acetate:propionate	3.86298
	1	4119	corn	dry ground	pH	5.76406
	2	4108	corn	dry ground	pH	6.13286
	3	4116	corn	dry ground	pH	6.11573
	4	4112	corn	dry ground	pH	5.82458
	5	4121	corn	dry ground	pH	.
	1	4116	sorghum	dry ground	pH	5.84578
	2	4112	sorghum	dry ground	pH	5.89951
	3	4108	sorghum	dry ground	pH	6.65333
	4	4121	sorghum	dry ground	pH	5.94635
	5	4119	sorghum	dry ground	pH	.
	1	4121	corn	reconstituted	pH	5.76604
	2	4116	corn	reconstituted	pH	5.33241
	3	4119	corn	reconstituted	pH	6.54521
	4	4108	corn	reconstituted	pH	6.13052
	5	4112	corn	reconstituted	pH	.
	1	4108	sorghum	reconstituted	pH	5.97065
	2	4121	sorghum	reconstituted	pH	6.37844
	3	4112	sorghum	reconstituted	pH	6.25281
	4	4119	sorghum	reconstituted	pH	6.11188
	5	4116	sorghum	reconstituted	pH	.
	1	4112	control treatment	control treatment	pH	5.98649
	2	4119	control treatment	control treatment	pH	6.59486
	3	4121	control treatment	control treatment	pH	6.53069
	4	4116	control treatment	control treatment	pH	5.89589
	5	4108	control treatment	control treatment	pH	.
	1	4119	corn	dry ground	AE2	5.04288
	2	4108	corn	dry ground	AE2	6.02932
	3	4116	corn	dry ground	AE2	2.10901
	4	4112	corn	dry ground	AE2	4.49314
	5	4121	corn	dry ground	AE2	0.693147
	1	4116	sorghum	dry ground	AE2	1.32968
	2	4112	sorghum	dry ground	AE2	3.13057
	3	4108	sorghum	dry ground	AE2	4.88939
	4	4121	sorghum	dry ground	AE2	2.19722
	5	4119	sorghum	dry ground	AE2	4.29119
	1	4121	corn	reconstituted	AE2	0.650432
	2	4116	corn	reconstituted	AE2	4.58777
	3	4119	corn	reconstituted	AE2	2.52346
	4	4108	corn	reconstituted	AE2	4.43353
	5	4112	corn	reconstituted	AE2	2.01104
	1	4108	sorghum	reconstituted	AE2	4.08709
	2	4121	sorghum	reconstituted	AE2	1.99485
	3	4112	sorghum	reconstituted	AE2	2.29079
	4	4119	sorghum	reconstituted	AE2	2.4859
	5	4116	sorghum	reconstituted	AE2	4.46847
	1	4112	control treatment	control treatment	AE2	0.762641
	2	4119	control treatment	control treatment	AE2	2.28705
	3	4121	control treatment	control treatment	AE2	4.70722
	4	4116	control treatment	control treatment	AE2	4.08028
	5	4108	control treatment	control treatment	AE2	4.95614
	1	4119	corn	dry ground	DRA	2.08772
	2	4108	corn	dry ground	DRA	3.31758
	3	4116	corn	dry ground	DRA	5.3303
	4	4112	corn	dry ground	DRA	3.64065
	5	4121	corn	dry ground	DRA	0.715574
	1	4116	sorghum	dry ground	DRA	2.99446
	2	4112	sorghum	dry ground	DRA	3.73391
	3	4108	sorghum	dry ground	DRA	4.6619
	4	4121	sorghum	dry ground	DRA	1.97094
	5	4119	sorghum	dry ground	DRA	1.60722
	1	4121	corn	reconstituted	DRA	0.693147
	2	4116	corn	reconstituted	DRA	2.4732
	3	4119	corn	reconstituted	DRA	1.91216
	4	4108	corn	reconstituted	DRA	2.44215
	5	4112	corn	reconstituted	DRA	1.49473
	1	4108	sorghum	reconstituted	DRA	2.37905
	2	4121	sorghum	reconstituted	DRA	3.66294
	3	4112	sorghum	reconstituted	DRA	5.40412
	4	4119	sorghum	reconstituted	DRA	1.77969
	5	4116	sorghum	reconstituted	DRA	2.65101
	1	4112	control treatment	control treatment	DRA	1.6462
	2	4119	control treatment	control treatment	DRA	2.97472
	3	4121	control treatment	control treatment	DRA	2.70653
	4	4116	control treatment	control treatment	DRA	3.25753
	5	4108	control treatment	control treatment	DRA	2.93398
	1	4119	corn	dry ground	MCT1	1.44669
	2	4108	corn	dry ground	MCT1	2.58418
	3	4116	corn	dry ground	MCT1	2.85476
	4	4112	corn	dry ground	MCT1	2.25721
	5	4121	corn	dry ground	MCT1	0.726972
	1	4116	sorghum	dry ground	MCT1	1.66471
	2	4112	sorghum	dry ground	MCT1	2.58611
	3	4108	sorghum	dry ground	MCT1	3.01291
	4	4121	sorghum	dry ground	MCT1	0.920471
	5	4119	sorghum	dry ground	MCT1	0.693147
	1	4121	corn	reconstituted	MCT1	0.815588
	2	4116	corn	reconstituted	MCT1	1.84814
	3	4119	corn	reconstituted	MCT1	2.02907
	4	4108	corn	reconstituted	MCT1	1.73552
	5	4112	corn	reconstituted	MCT1	1.36972
	1	4108	sorghum	reconstituted	MCT1	1.04483
	2	4121	sorghum	reconstituted	MCT1	2.24543
	3	4112	sorghum	reconstituted	MCT1	2.87764
	4	4119	sorghum	reconstituted	MCT1	0.875701
	5	4116	sorghum	reconstituted	MCT1	1.05746
	1	4112	control treatment	control treatment	MCT1	0.767459
	2	4119	control treatment	control treatment	MCT1	1.11765
	3	4121	control treatment	control treatment	MCT1	2.53877
	4	4116	control treatment	control treatment	MCT1	1.60777
	5	4108	control treatment	control treatment	MCT1	2.91824
	1	4119	corn	dry ground	MCT4	2.20586
	2	4108	corn	dry ground	MCT4	1.57191
	3	4116	corn	dry ground	MCT4	2.83778
	4	4112	corn	dry ground	MCT4	1.81496
	5	4121	corn	dry ground	MCT4	0.693147
	1	4116	sorghum	dry ground	MCT4	2.172
	2	4112	sorghum	dry ground	MCT4	2.64006
	3	4108	sorghum	dry ground	MCT4	2.98327
	4	4121	sorghum	dry ground	MCT4	1.2677
	5	4119	sorghum	dry ground	MCT4	1.08847
	1	4121	corn	reconstituted	MCT4	1.80105
	2	4116	corn	reconstituted	MCT4	2.64972
	3	4119	corn	reconstituted	MCT4	1.39986
	4	4108	corn	reconstituted	MCT4	1.40195
	5	4112	corn	reconstituted	MCT4	1.34707
	1	4108	sorghum	reconstituted	MCT4	2.02366
	2	4121	sorghum	reconstituted	MCT4	2.51772
	3	4112	sorghum	reconstituted	MCT4	2.17385
	4	4119	sorghum	reconstituted	MCT4	1.33427
	5	4116	sorghum	reconstituted	MCT4	1.71387
	1	4112	control treatment	control treatment	MCT4	1.30886
	2	4119	control treatment	control treatment	MCT4	1.32866
	3	4121	control treatment	control treatment	MCT4	0.961035
	4	4116	control treatment	control treatment	MCT4	1.5201
	5	4108	control treatment	control treatment	MCT4	2.80844
	1	4119	corn	dry ground	NHE1	1.89035
	2	4108	corn	dry ground	NHE1	2.59572
	3	4116	corn	dry ground	NHE1	1.95307
	4	4112	corn	dry ground	NHE1	1.90095
	5	4121	corn	dry ground	NHE1	0.866832
	1	4116	sorghum	dry ground	NHE1	1.35066
	2	4112	sorghum	dry ground	NHE1	1.826
	3	4108	sorghum	dry ground	NHE1	2.38472
	4	4121	sorghum	dry ground	NHE1	1.88799
	5	4119	sorghum	dry ground	NHE1	1.27268
	1	4121	corn	reconstituted	NHE1	0.693147
	2	4116	corn	reconstituted	NHE1	1.84697
	3	4119	corn	reconstituted	NHE1	1.14157
	4	4108	corn	reconstituted	NHE1	1.32713
	5	4112	corn	reconstituted	NHE1	1.08342
	1	4108	sorghum	reconstituted	NHE1	1.32204
	2	4121	sorghum	reconstituted	NHE1	2.34829
	3	4112	sorghum	reconstituted	NHE1	2.07741
	4	4119	sorghum	reconstituted	NHE1	1.28418
	5	4116	sorghum	reconstituted	NHE1	1.35477
	1	4112	control treatment	control treatment	NHE1	0.676309
	2	4119	control treatment	control treatment	NHE1	1.20913
	3	4121	control treatment	control treatment	NHE1	2.51008
	4	4116	control treatment	control treatment	NHE1	1.50335
	5	4108	control treatment	control treatment	NHE1	1.99904
	1	4119	corn	dry ground	NHE2	1.1088
	2	4108	corn	dry ground	NHE2	3.14383
	3	4116	corn	dry ground	NHE2	3.79011
	4	4112	corn	dry ground	NHE2	2.46369
	5	4121	corn	dry ground	NHE2	0.693147
	1	4116	sorghum	dry ground	NHE2	1.69346
	2	4112	sorghum	dry ground	NHE2	2.73567
	3	4108	sorghum	dry ground	NHE2	3.60895
	4	4121	sorghum	dry ground	NHE2	1.1912
	5	4119	sorghum	dry ground	NHE2	1.03676
	1	4121	corn	reconstituted	NHE2	0.712037
	2	4116	corn	reconstituted	NHE2	1.97989
	3	4119	corn	reconstituted	NHE2	1.30229
	4	4108	corn	reconstituted	NHE2	2.25659
	5	4112	corn	reconstituted	NHE2	1.23062
	1	4108	sorghum	reconstituted	NHE2	1.605
	2	4121	sorghum	reconstituted	NHE2	2.29266
	3	4112	sorghum	reconstituted	NHE2	3.05513
	4	4119	sorghum	reconstituted	NHE2	1.12185
	5	4116	sorghum	reconstituted	NHE2	2.27896
	1	4112	control treatment	control treatment	NHE2	1.08296
	2	4119	control treatment	control treatment	NHE2	1.98886
	3	4121	control treatment	control treatment	NHE2	1.66696
	4	4116	control treatment	control treatment	NHE2	2.39353
	5	4108	control treatment	control treatment	NHE2	3.12328
	1	4119	corn	dry ground	NHE3	1.50496
	2	4108	corn	dry ground	NHE3	2.61562
	3	4116	corn	dry ground	NHE3	1.67483
	4	4112	corn	dry ground	NHE3	1.67483
	5	4121	corn	dry ground	NHE3	0.693147
	1	4116	sorghum	dry ground	NHE3	1.33683
	2	4112	sorghum	dry ground	NHE3	2.0859
	3	4108	sorghum	dry ground	NHE3	3.05976
	4	4121	sorghum	dry ground	NHE3	1.6692
	5	4119	sorghum	dry ground	NHE3	1.85925
	1	4121	corn	reconstituted	NHE3	1.91335
	2	4116	corn	reconstituted	NHE3	2.23675
	3	4119	corn	reconstituted	NHE3	0.7516
	4	4108	corn	reconstituted	NHE3	1.19652
	5	4112	corn	reconstituted	NHE3	1.19797
	1	4108	sorghum	reconstituted	NHE3	1.46103
	2	4121	sorghum	reconstituted	NHE3	1.42555
	3	4112	sorghum	reconstituted	NHE3	1.9489
	4	4119	sorghum	reconstituted	NHE3	1.87624
	5	4116	sorghum	reconstituted	NHE3	2.17692
	1	4112	control treatment	control treatment	NHE3	0.708513
	2	4119	control treatment	control treatment	NHE3	1.63558
	3	4121	control treatment	control treatment	NHE3	1.89153
	4	4116	control treatment	control treatment	NHE3	1.649
	5	4108	control treatment	control treatment	NHE3	2.913
	1	4119	corn	dry ground	PAT1	2.75967
	2	4108	corn	dry ground	PAT1	2.22562
	3	4116	corn	dry ground	PAT1	4.0469
	4	4112	corn	dry ground	PAT1	2.8306
	5	4121	corn	dry ground	PAT1	4.38697
	1	4116	sorghum	dry ground	PAT1	2.5573
	2	4112	sorghum	dry ground	PAT1	3.39049
	3	4108	sorghum	dry ground	PAT1	2.37025
	4	4121	sorghum	dry ground	PAT1	4.24267
	5	4119	sorghum	dry ground	PAT1	3.67712
	1	4121	corn	reconstituted	PAT1	2.76551
	2	4116	corn	reconstituted	PAT1	3.5712
	3	4119	corn	reconstituted	PAT1	3.85994
	4	4108	corn	reconstituted	PAT1	0.732717
	5	4112	corn	reconstituted	PAT1	1.95307
	1	4108	sorghum	reconstituted	PAT1	0.693147
	2	4121	sorghum	reconstituted	PAT1	5.09248
	3	4112	sorghum	reconstituted	PAT1	2.82539
	4	4119	sorghum	reconstituted	PAT1	3.85044
	5	4116	sorghum	reconstituted	PAT1	3.39317
	1	4112	control treatment	control treatment	PAT1	1.89624
	2	4119	control treatment	control treatment	PAT1	3.7028
	3	4121	control treatment	control treatment	PAT1	4.68799
	4	4116	control treatment	control treatment	PAT1	2.50817
	5	4108	control treatment	control treatment	PAT1	2.57137
	1	4119	corn	dry ground	H+ ATPase	3.58602
	2	4108	corn	dry ground	H+ ATPase	5.03255
	3	4116	corn	dry ground	H+ ATPase	5.16414
	4	4112	corn	dry ground	H+ ATPase	4.46299
	5	4121	corn	dry ground	H+ ATPase	1.88682
	1	4116	sorghum	dry ground	H+ ATPase	3.80908
	2	4112	sorghum	dry ground	H+ ATPase	4.19487
	3	4108	sorghum	dry ground	H+ ATPase	4.767
	4	4121	sorghum	dry ground	H+ ATPase	2.66003
	5	4119	sorghum	dry ground	H+ ATPase	1.09492
	1	4121	corn	reconstituted	H+ ATPase	2.55666
	2	4116	corn	reconstituted	H+ ATPase	4.05507
	3	4119	corn	reconstituted	H+ ATPase	0.693147
	4	4108	corn	reconstituted	H+ ATPase	3.19762
	5	4112	corn	reconstituted	H+ ATPase	3.96591
	1	4108	sorghum	reconstituted	H+ ATPase	3.47165
	2	4121	sorghum	reconstituted	H+ ATPase	4.14778
	3	4112	sorghum	reconstituted	H+ ATPase	4.43353
	4	4119	sorghum	reconstituted	H+ ATPase	1.8196
	5	4116	sorghum	reconstituted	H+ ATPase	3.8023
	1	4112	control treatment	control treatment	H+ ATPase	3.43741
	2	4119	control treatment	control treatment	H+ ATPase	1.49366
	3	4121	control treatment	control treatment	H+ ATPase	6.05906
	4	4116	control treatment	control treatment	H+ ATPase	2.97012
	5	4108	control treatment	control treatment	H+ ATPase	5.49937
	1	4119	corn	dry ground	OM intake	3.40632	kg/day
	2	4108	corn	dry ground	OM intake	5.4271	kg/day
	3	4116	corn	dry ground	OM intake	5.22923	kg/day
	4	4112	corn	dry ground	OM intake	7.4254	kg/day
	5	4121	corn	dry ground	OM intake	6.96931	kg/day
	1	4116	sorghum	dry ground	OM intake	2.39103	kg/day
	2	4112	sorghum	dry ground	OM intake	6.92327	kg/day
	3	4108	sorghum	dry ground	OM intake	6.48583	kg/day
	4	4121	sorghum	dry ground	OM intake	6.42004	kg/day
	5	4119	sorghum	dry ground	OM intake	4.71502	kg/day
	1	4121	corn	reconstituted	OM intake	3.79453	kg/day
	2	4116	corn	reconstituted	OM intake	4.18761	kg/day
	3	4119	corn	reconstituted	OM intake	3.96349	kg/day
	4	4108	corn	reconstituted	OM intake	5.80432	kg/day
	5	4112	corn	reconstituted	OM intake	5.64196	kg/day
	1	4108	sorghum	reconstituted	OM intake	3.52126	kg/day
	2	4121	sorghum	reconstituted	OM intake	5.17397	kg/day
	3	4112	sorghum	reconstituted	OM intake	6.8093	kg/day
	4	4119	sorghum	reconstituted	OM intake	4.54015	kg/day
	5	4116	sorghum	reconstituted	OM intake	6.22037	kg/day
	1	4112	control treatment	control treatment	OM intake	5.66269	kg/day
	2	4119	control treatment	control treatment	OM intake	3.75943	kg/day
	3	4121	control treatment	control treatment	OM intake	5.54549	kg/day
	4	4116	control treatment	control treatment	OM intake	5.50069	kg/day
	5	4108	control treatment	control treatment	OM intake	6.20012	kg/day
	1	4119	corn	dry ground	OM intake	1.34904	g/kg of BW
	2	4108	corn	dry ground	OM intake	1.80003	g/kg of BW
	3	4116	corn	dry ground	OM intake	1.87764	g/kg of BW
	4	4112	corn	dry ground	OM intake	2.10949	g/kg of BW
	5	4121	corn	dry ground	OM intake	1.99408	g/kg of BW
	1	4116	sorghum	dry ground	OM intake	0.975931	g/kg of BW
	2	4112	sorghum	dry ground	OM intake	2.26251	g/kg of BW
	3	4108	sorghum	dry ground	OM intake	1.94478	g/kg of BW
	4	4121	sorghum	dry ground	OM intake	1.98763	g/kg of BW
	5	4119	sorghum	dry ground	OM intake	1.61197	g/kg of BW
	1	4121	corn	reconstituted	OM intake	1.52238	g/kg of BW
	2	4116	corn	reconstituted	OM intake	1.66505	g/kg of BW
	3	4119	corn	reconstituted	OM intake	1.53623	g/kg of BW
	4	4108	corn	reconstituted	OM intake	1.59679	g/kg of BW
	5	4112	corn	reconstituted	OM intake	1.52486	g/kg of BW
	1	4108	sorghum	reconstituted	OM intake	1.24867	g/kg of BW
	2	4121	sorghum	reconstituted	OM intake	1.91274	g/kg of BW
	3	4112	sorghum	reconstituted	OM intake	2.0603	g/kg of BW
	4	4119	sorghum	reconstituted	OM intake	1.63904	g/kg of BW
	5	4116	sorghum	reconstituted	OM intake	1.88782	g/kg of BW
	1	4112	control treatment	control treatment	OM intake	2.00804	g/kg of BW
	2	4119	control treatment	control treatment	OM intake	1.50981	g/kg of BW
	3	4121	control treatment	control treatment	OM intake	1.85468	g/kg of BW
	4	4116	control treatment	control treatment	OM intake	1.80944	g/kg of BW
	5	4108	control treatment	control treatment	OM intake	1.58571	g/kg of BW
	1	4119	corn	dry ground	RDOM	1.9567	kg/day
	2	4108	corn	dry ground	RDOM	3.091	kg/day
	3	4116	corn	dry ground	RDOM	3.09871	kg/day
	4	4112	corn	dry ground	RDOM	4.22749	kg/day
	5	4121	corn	dry ground	RDOM	3.61917	kg/day
	1	4116	sorghum	dry ground	RDOM	1.31829	kg/day
	2	4112	sorghum	dry ground	RDOM	4.28683	kg/day
	3	4108	sorghum	dry ground	RDOM	4.11245	kg/day
	4	4121	sorghum	dry ground	RDOM	3.67393	kg/day
	5	4119	sorghum	dry ground	RDOM	2.72688	kg/day
	1	4121	corn	reconstituted	RDOM	1.67782	kg/day
	2	4116	corn	reconstituted	RDOM	2.03699	kg/day
	3	4119	corn	reconstituted	RDOM	1.74099	kg/day
	4	4108	corn	reconstituted	RDOM	3.19302	kg/day
	5	4112	corn	reconstituted	RDOM	3.41167	kg/day
	1	4108	sorghum	reconstituted	RDOM	2.18432	kg/day
	2	4121	sorghum	reconstituted	RDOM	3.00974	kg/day
	3	4112	sorghum	reconstituted	RDOM	3.69246	kg/day
	4	4119	sorghum	reconstituted	RDOM	2.46801	kg/day
	5	4116	sorghum	reconstituted	RDOM	3.0099	kg/day
	1	4112	control treatment	control treatment	RDOM	2.7773	kg/day
	2	4119	control treatment	control treatment	RDOM	2.14445	kg/day
	3	4121	control treatment	control treatment	RDOM	2.42583	kg/day
	4	4116	control treatment	control treatment	RDOM	2.71837	kg/day
	5	4108	control treatment	control treatment	RDOM	3.10146	kg/day
	1	4119	corn	dry ground	OM ruminal digestibility	57.4434	g/kg
	2	4108	corn	dry ground	OM ruminal digestibility	56.9549	g/kg
	3	4116	corn	dry ground	OM ruminal digestibility	59.2575	g/kg
	4	4112	corn	dry ground	OM ruminal digestibility	56.9328	g/kg
	5	4121	corn	dry ground	OM ruminal digestibility	51.9301	g/kg
	1	4116	sorghum	dry ground	OM ruminal digestibility	55.1348	g/kg
	2	4112	sorghum	dry ground	OM ruminal digestibility	61.9192	g/kg
	3	4108	sorghum	dry ground	OM ruminal digestibility	63.4067	g/kg
	4	4121	sorghum	dry ground	OM ruminal digestibility	57.226	g/kg
	5	4119	sorghum	dry ground	OM ruminal digestibility	57.834	g/kg
	1	4121	corn	reconstituted	OM ruminal digestibility	44.2169	g/kg
	2	4116	corn	reconstituted	OM ruminal digestibility	48.6433	g/kg
	3	4119	corn	reconstituted	OM ruminal digestibility	43.9256	g/kg
	4	4108	corn	reconstituted	OM ruminal digestibility	55.011	g/kg
	5	4112	corn	reconstituted	OM ruminal digestibility	60.4695	g/kg
	1	4108	sorghum	reconstituted	OM ruminal digestibility	62.0323	g/kg
	2	4121	sorghum	reconstituted	OM ruminal digestibility	58.1707	g/kg
	3	4112	sorghum	reconstituted	OM ruminal digestibility	54.2268	g/kg
	4	4119	sorghum	reconstituted	OM ruminal digestibility	54.3597	g/kg
	5	4116	sorghum	reconstituted	OM ruminal digestibility	48.3878	g/kg
	1	4112	control treatment	control treatment	OM ruminal digestibility	49.0456	g/kg
	2	4119	control treatment	control treatment	OM ruminal digestibility	57.0418	g/kg
	3	4121	control treatment	control treatment	OM ruminal digestibility	43.7441	g/kg
	4	4116	control treatment	control treatment	OM ruminal digestibility	49.4187	g/kg
	5	4108	control treatment	control treatment	OM ruminal digestibility	50.0226	g/kg
	1	4119	corn	dry ground	total VFA	24.416	mmol/kg of DMI
	2	4108	corn	dry ground	total VFA	22.9774	mmol/kg of DMI
	3	4116	corn	dry ground	total VFA	21.7085	mmol/kg of DMI
	4	4112	corn	dry ground	total VFA	15.3718	mmol/kg of DMI
	5	4121	corn	dry ground	total VFA	14.6765	mmol/kg of DMI
	1	4116	sorghum	dry ground	total VFA	32.9776	mmol/kg of DMI
	2	4112	sorghum	dry ground	total VFA	12.918	mmol/kg of DMI
	3	4108	sorghum	dry ground	total VFA	15.5716	mmol/kg of DMI
	4	4121	sorghum	dry ground	total VFA	15.7102	mmol/kg of DMI
	5	4119	sorghum	dry ground	total VFA	15.8917	mmol/kg of DMI
	1	4121	corn	reconstituted	total VFA	27.2612	mmol/kg of DMI
	2	4116	corn	reconstituted	total VFA	28.5939	mmol/kg of DMI
	3	4119	corn	reconstituted	total VFA	27.0787	mmol/kg of DMI
	4	4108	corn	reconstituted	total VFA	20.1	mmol/kg of DMI
	5	4112	corn	reconstituted	total VFA	19.6862	mmol/kg of DMI
	1	4108	sorghum	reconstituted	total VFA	25.9199	mmol/kg of DMI
	2	4121	sorghum	reconstituted	total VFA	16.5045	mmol/kg of DMI
	3	4112	sorghum	reconstituted	total VFA	17.3009	mmol/kg of DMI
	4	4119	sorghum	reconstituted	total VFA	20.662	mmol/kg of DMI
	5	4116	sorghum	reconstituted	total VFA	12.668	mmol/kg of DMI
	1	4112	control treatment	control treatment	total VFA	19.9254	mmol/kg of DMI
	2	4119	control treatment	control treatment	total VFA	18.5024	mmol/kg of DMI
	3	4121	control treatment	control treatment	total VFA	19.7776	mmol/kg of DMI
	4	4116	control treatment	control treatment	total VFA	20.3639	mmol/kg of DMI
	5	4108	control treatment	control treatment	total VFA	13.6549	mmol/kg of DMI
	1	4119	corn	dry ground	valerate	0.24815	mmol/kg of DMI
	2	4108	corn	dry ground	valerate	0.233405	mmol/kg of DMI
	3	4116	corn	dry ground	valerate	0.251576	mmol/kg of DMI
	4	4112	corn	dry ground	valerate	0.156947	mmol/kg of DMI
	5	4121	corn	dry ground	valerate	0.0836525	mmol/kg of DMI
	1	4116	sorghum	dry ground	valerate	0.203115	mmol/kg of DMI
	2	4112	sorghum	dry ground	valerate	0.0978818	mmol/kg of DMI
	3	4108	sorghum	dry ground	valerate	0.141421	mmol/kg of DMI
	4	4121	sorghum	dry ground	valerate	0.134485	mmol/kg of DMI
	5	4119	sorghum	dry ground	valerate	0.136254	mmol/kg of DMI
	1	4121	corn	reconstituted	valerate	0.326352	mmol/kg of DMI
	2	4116	corn	reconstituted	valerate	0.370308	mmol/kg of DMI
	3	4119	corn	reconstituted	valerate	0.375023	mmol/kg of DMI
	4	4108	corn	reconstituted	valerate	0.200869	mmol/kg of DMI
	5	4112	corn	reconstituted	valerate	.	mmol/kg of DMI
	1	4108	sorghum	reconstituted	valerate	0.265026	mmol/kg of DMI
	2	4121	sorghum	reconstituted	valerate	0.164422	mmol/kg of DMI
	3	4112	sorghum	reconstituted	valerate	0.192096	mmol/kg of DMI
	4	4119	sorghum	reconstituted	valerate	0.196297	mmol/kg of DMI
	5	4116	sorghum	reconstituted	valerate	0.0950761	mmol/kg of DMI
	1	4112	control treatment	control treatment	valerate	0.137711	mmol/kg of DMI
	2	4119	control treatment	control treatment	valerate	0.110225	mmol/kg of DMI
	3	4121	control treatment	control treatment	valerate	0.211608	mmol/kg of DMI
	4	4116	control treatment	control treatment	valerate	0.192476	mmol/kg of DMI
	5	4108	control treatment	control treatment	valerate	.	mmol/kg of DMI
	1	4119	corn	dry ground	iso-valerate	0.565604	mmol/kg of DMI
	2	4108	corn	dry ground	iso-valerate	0.757621	mmol/kg of DMI
	3	4116	corn	dry ground	iso-valerate	0.88819	mmol/kg of DMI
	4	4112	corn	dry ground	iso-valerate	0.351428	mmol/kg of DMI
	5	4121	corn	dry ground	iso-valerate	0.398318	mmol/kg of DMI
	1	4116	sorghum	dry ground	iso-valerate	0.813799	mmol/kg of DMI
	2	4112	sorghum	dry ground	iso-valerate	0.25867	mmol/kg of DMI
	3	4108	sorghum	dry ground	iso-valerate	0.375252	mmol/kg of DMI
	4	4121	sorghum	dry ground	iso-valerate	0.340815	mmol/kg of DMI
	5	4119	sorghum	dry ground	iso-valerate	0.648768	mmol/kg of DMI
	1	4121	corn	reconstituted	iso-valerate	0.679526	mmol/kg of DMI
	2	4116	corn	reconstituted	iso-valerate	1.89418	mmol/kg of DMI
	3	4119	corn	reconstituted	iso-valerate	0.68195	mmol/kg of DMI
	4	4108	corn	reconstituted	iso-valerate	0.656819	mmol/kg of DMI
	5	4112	corn	reconstituted	iso-valerate	1.14198	mmol/kg of DMI
	1	4108	sorghum	reconstituted	iso-valerate	0.569071	mmol/kg of DMI
	2	4121	sorghum	reconstituted	iso-valerate	0.320225	mmol/kg of DMI
	3	4112	sorghum	reconstituted	iso-valerate	0.528563	mmol/kg of DMI
	4	4119	sorghum	reconstituted	iso-valerate	0.491098	mmol/kg of DMI
	5	4116	sorghum	reconstituted	iso-valerate	0.40495	mmol/kg of DMI
	1	4112	control treatment	control treatment	iso-valerate	0.60969	mmol/kg of DMI
	2	4119	control treatment	control treatment	iso-valerate	0.321259	mmol/kg of DMI
	3	4121	control treatment	control treatment	iso-valerate	0.390333	mmol/kg of DMI
	4	4116	control treatment	control treatment	iso-valerate	0.579859	mmol/kg of DMI
	5	4108	control treatment	control treatment	iso-valerate	0.423935	mmol/kg of DMI
	1	4119	corn	dry ground	butyrate	2.65646	mmol/kg of DMI
	2	4108	corn	dry ground	butyrate	1.8753	mmol/kg of DMI
	3	4116	corn	dry ground	butyrate	2.34303	mmol/kg of DMI
	4	4112	corn	dry ground	butyrate	1.50366	mmol/kg of DMI
	5	4121	corn	dry ground	butyrate	1.66444	mmol/kg of DMI
	1	4116	sorghum	dry ground	butyrate	3.70104	mmol/kg of DMI
	2	4112	sorghum	dry ground	butyrate	1.88635	mmol/kg of DMI
	3	4108	sorghum	dry ground	butyrate	1.57717	mmol/kg of DMI
	4	4121	sorghum	dry ground	butyrate	2.09847	mmol/kg of DMI
	5	4119	sorghum	dry ground	butyrate	1.61093	mmol/kg of DMI
	1	4121	corn	reconstituted	butyrate	2.40309	mmol/kg of DMI
	2	4116	corn	reconstituted	butyrate	3.29954	mmol/kg of DMI
	3	4119	corn	reconstituted	butyrate	3.37818	mmol/kg of DMI
	4	4108	corn	reconstituted	butyrate	2.03388	mmol/kg of DMI
	5	4112	corn	reconstituted	butyrate	3.05412	mmol/kg of DMI
	1	4108	sorghum	reconstituted	butyrate	3.0951	mmol/kg of DMI
	2	4121	sorghum	reconstituted	butyrate	1.89376	mmol/kg of DMI
	3	4112	sorghum	reconstituted	butyrate	1.71242	mmol/kg of DMI
	4	4119	sorghum	reconstituted	butyrate	2.24873	mmol/kg of DMI
	5	4116	sorghum	reconstituted	butyrate	1.21096	mmol/kg of DMI
	1	4112	control treatment	control treatment	butyrate	2.46127	mmol/kg of DMI
	2	4119	control treatment	control treatment	butyrate	1.67261	mmol/kg of DMI
	3	4121	control treatment	control treatment	butyrate	2.07154	mmol/kg of DMI
	4	4116	control treatment	control treatment	butyrate	2.25501	mmol/kg of DMI
	5	4108	control treatment	control treatment	butyrate	1.30754	mmol/kg of DMI
	1	4119	corn	dry ground	iso-butyrate	0.447705	mmol/kg of DMI
	2	4108	corn	dry ground	iso-butyrate	0.414014	mmol/kg of DMI
	3	4116	corn	dry ground	iso-butyrate	0.343147	mmol/kg of DMI
	4	4112	corn	dry ground	iso-butyrate	0.170954	mmol/kg of DMI
	5	4121	corn	dry ground	iso-butyrate	0.229722	mmol/kg of DMI
	1	4116	sorghum	dry ground	iso-butyrate	0.4754	mmol/kg of DMI
	2	4112	sorghum	dry ground	iso-butyrate	0.188326	mmol/kg of DMI
	3	4108	sorghum	dry ground	iso-butyrate	0.197054	mmol/kg of DMI
	4	4121	sorghum	dry ground	iso-butyrate	0.200726	mmol/kg of DMI
	5	4119	sorghum	dry ground	iso-butyrate	0.354366	mmol/kg of DMI
	1	4121	corn	reconstituted	iso-butyrate	0.445341	mmol/kg of DMI
	2	4116	corn	reconstituted	iso-butyrate	0.454016	mmol/kg of DMI
	3	4119	corn	reconstituted	iso-butyrate	0.414628	mmol/kg of DMI
	4	4108	corn	reconstituted	iso-butyrate	0.284574	mmol/kg of DMI
	5	4112	corn	reconstituted	iso-butyrate	0.427313	mmol/kg of DMI
	1	4108	sorghum	reconstituted	iso-butyrate	0.446432	mmol/kg of DMI
	2	4121	sorghum	reconstituted	iso-butyrate	0.242465	mmol/kg of DMI
	3	4112	sorghum	reconstituted	iso-butyrate	0.242402	mmol/kg of DMI
	4	4119	sorghum	reconstituted	iso-butyrate	0.318847	mmol/kg of DMI
	5	4116	sorghum	reconstituted	iso-butyrate	0.223731	mmol/kg of DMI
	1	4112	control treatment	control treatment	iso-butyrate	0.254311	mmol/kg of DMI
	2	4119	control treatment	control treatment	iso-butyrate	0.270603	mmol/kg of DMI
	3	4121	control treatment	control treatment	iso-butyrate	0.259259	mmol/kg of DMI
	4	4116	control treatment	control treatment	iso-butyrate	0.27052	mmol/kg of DMI
	5	4108	control treatment	control treatment	iso-butyrate	0.264763	mmol/kg of DMI
	1	4119	corn	dry ground	propionate	4.45246	mmol/kg of DMI
	2	4108	corn	dry ground	propionate	5.36023	mmol/kg of DMI
	3	4116	corn	dry ground	propionate	4.83392	mmol/kg of DMI
	4	4112	corn	dry ground	propionate	3.38573	mmol/kg of DMI
	5	4121	corn	dry ground	propionate	3.45228	mmol/kg of DMI
	1	4116	sorghum	dry ground	propionate	5.57521	mmol/kg of DMI
	2	4112	sorghum	dry ground	propionate	2.21464	mmol/kg of DMI
	3	4108	sorghum	dry ground	propionate	2.99323	mmol/kg of DMI
	4	4121	sorghum	dry ground	propionate	3.03693	mmol/kg of DMI
	5	4119	sorghum	dry ground	propionate	2.87051	mmol/kg of DMI
	1	4121	corn	reconstituted	propionate	7.51109	mmol/kg of DMI
	2	4116	corn	reconstituted	propionate	5.75192	mmol/kg of DMI
	3	4119	corn	reconstituted	propionate	5.25934	mmol/kg of DMI
	4	4108	corn	reconstituted	propionate	3.74532	mmol/kg of DMI
	5	4112	corn	reconstituted	propionate	3.39205	mmol/kg of DMI
	1	4108	sorghum	reconstituted	propionate	4.83784	mmol/kg of DMI
	2	4121	sorghum	reconstituted	propionate	3.49154	mmol/kg of DMI
	3	4112	sorghum	reconstituted	propionate	3.6489	mmol/kg of DMI
	4	4119	sorghum	reconstituted	propionate	3.99328	mmol/kg of DMI
	5	4116	sorghum	reconstituted	propionate	2.36004	mmol/kg of DMI
	1	4112	control treatment	control treatment	propionate	3.70099	mmol/kg of DMI
	2	4119	control treatment	control treatment	propionate	3.48121	mmol/kg of DMI
	3	4121	control treatment	control treatment	propionate	4.46731	mmol/kg of DMI
	4	4116	control treatment	control treatment	propionate	3.84934	mmol/kg of DMI
	5	4108	control treatment	control treatment	propionate	2.3574	mmol/kg of DMI
	1	4119	corn	dry ground	acetate	15.9676	mmol/kg of DMI
	2	4108	corn	dry ground	acetate	14.1715	mmol/kg of DMI
	3	4116	corn	dry ground	acetate	12.9276	mmol/kg of DMI
	4	4112	corn	dry ground	acetate	9.70477	mmol/kg of DMI
	5	4121	corn	dry ground	acetate	8.68767	mmol/kg of DMI
	1	4116	sorghum	dry ground	acetate	21.9161	mmol/kg of DMI
	2	4112	sorghum	dry ground	acetate	8.18853	mmol/kg of DMI
	3	4108	sorghum	dry ground	acetate	10.2077	mmol/kg of DMI
	4	4121	sorghum	dry ground	acetate	9.82211	mmol/kg of DMI
	5	4119	sorghum	dry ground	acetate	9.9508	mmol/kg of DMI
	1	4121	corn	reconstituted	acetate	15.832	mmol/kg of DMI
	2	4116	corn	reconstituted	acetate	16.3503	mmol/kg of DMI
	3	4119	corn	reconstituted	acetate	16.8025	mmol/kg of DMI
	4	4108	corn	reconstituted	acetate	13.0773	mmol/kg of DMI
	5	4112	corn	reconstituted	acetate	11.3346	mmol/kg of DMI
	1	4108	sorghum	reconstituted	acetate	16.5783	mmol/kg of DMI
	2	4121	sorghum	reconstituted	acetate	10.3017	mmol/kg of DMI
	3	4112	sorghum	reconstituted	acetate	10.8783	mmol/kg of DMI
	4	4119	sorghum	reconstituted	acetate	13.2789	mmol/kg of DMI
	5	4116	sorghum	reconstituted	acetate	8.02926	mmol/kg of DMI
	1	4112	control treatment	control treatment	acetate	12.679	mmol/kg of DMI
	2	4119	control treatment	control treatment	acetate	12.3957	mmol/kg of DMI
	3	4121	control treatment	control treatment	acetate	12.2819	mmol/kg of DMI
	4	4116	control treatment	control treatment	acetate	13.0939	mmol/kg of DMI
	5	4108	control treatment	control treatment	acetate	9.1066	mmol/kg of DMI
	1	4119	corn	dry ground	total VFA	83	mmol/100mol (DMI as covariate)
	2	4108	corn	dry ground	total VFA	125	mmol/100mol (DMI as covariate)
	3	4116	corn	dry ground	total VFA	114	mmol/100mol (DMI as covariate)
	4	4112	corn	dry ground	total VFA	114	mmol/100mol (DMI as covariate)
	5	4121	corn	dry ground	total VFA	102	mmol/100mol (DMI as covariate)
	1	4116	sorghum	dry ground	total VFA	79	mmol/100mol (DMI as covariate)
	2	4112	sorghum	dry ground	total VFA	89	mmol/100mol (DMI as covariate)
	3	4108	sorghum	dry ground	total VFA	101	mmol/100mol (DMI as covariate)
	4	4121	sorghum	dry ground	total VFA	101	mmol/100mol (DMI as covariate)
	5	4119	sorghum	dry ground	total VFA	75	mmol/100mol (DMI as covariate)
	1	4121	corn	reconstituted	total VFA	103	mmol/100mol (DMI as covariate)
	2	4116	corn	reconstituted	total VFA	120	mmol/100mol (DMI as covariate)
	3	4119	corn	reconstituted	total VFA	107	mmol/100mol (DMI as covariate)
	4	4108	corn	reconstituted	total VFA	117	mmol/100mol (DMI as covariate)
	5	4112	corn	reconstituted	total VFA	111	mmol/100mol (DMI as covariate)
	1	4108	sorghum	reconstituted	total VFA	91.27	mmol/100mol (DMI as covariate)
	2	4121	sorghum	reconstituted	total VFA	85	mmol/100mol (DMI as covariate)
	3	4112	sorghum	reconstituted	total VFA	118	mmol/100mol (DMI as covariate)
	4	4119	sorghum	reconstituted	total VFA	94	mmol/100mol (DMI as covariate)
	5	4116	sorghum	reconstituted	total VFA	79	mmol/100mol (DMI as covariate)
	1	4112	control treatment	control treatment	total VFA	112.8	mmol/100mol (DMI as covariate)
	2	4119	control treatment	control treatment	total VFA	69.6	mmol/100mol (DMI as covariate)
	3	4121	control treatment	control treatment	total VFA	109.7	mmol/100mol (DMI as covariate)
	4	4116	control treatment	control treatment	total VFA	112	mmol/100mol (DMI as covariate)
	5	4108	control treatment	control treatment	total VFA	84.7	mmol/100mol (DMI as covariate)
	1	4119	corn	dry ground	valerate	1.02	mmol/100mol (DMI as covariate)
	2	4108	corn	dry ground	valerate	1.02	mmol/100mol (DMI as covariate)
	3	4116	corn	dry ground	valerate	1.16	mmol/100mol (DMI as covariate)
	4	4112	corn	dry ground	valerate	1.02	mmol/100mol (DMI as covariate)
	5	4121	corn	dry ground	valerate	0.57	mmol/100mol (DMI as covariate)
	1	4116	sorghum	dry ground	valerate	0.62	mmol/100mol (DMI as covariate)
	2	4112	sorghum	dry ground	valerate	0.76	mmol/100mol (DMI as covariate)
	3	4108	sorghum	dry ground	valerate	0.91	mmol/100mol (DMI as covariate)
	4	4121	sorghum	dry ground	valerate	0.86	mmol/100mol (DMI as covariate)
	5	4119	sorghum	dry ground	valerate	0.86	mmol/100mol (DMI as covariate)
	1	4121	corn	reconstituted	valerate	1.2	mmol/100mol (DMI as covariate)
	2	4116	corn	reconstituted	valerate	1.3	mmol/100mol (DMI as covariate)
	3	4119	corn	reconstituted	valerate	1.38	mmol/100mol (DMI as covariate)
	4	4108	corn	reconstituted	valerate	1	mmol/100mol (DMI as covariate)
	5	4112	corn	reconstituted	valerate	.	mmol/100mol (DMI as covariate)
	1	4108	sorghum	reconstituted	valerate	1.02	mmol/100mol (DMI as covariate)
	2	4121	sorghum	reconstituted	valerate	1	mmol/100mol (DMI as covariate)
	3	4112	sorghum	reconstituted	valerate	1.11	mmol/100mol (DMI as covariate)
	4	4119	sorghum	reconstituted	valerate	0.95	mmol/100mol (DMI as covariate)
	5	4116	sorghum	reconstituted	valerate	0.75	mmol/100mol (DMI as covariate)
	1	4112	control treatment	control treatment	valerate	0.69	mmol/100mol (DMI as covariate)
	2	4119	control treatment	control treatment	valerate	0.6	mmol/100mol (DMI as covariate)
	3	4121	control treatment	control treatment	valerate	1.07	mmol/100mol (DMI as covariate)
	4	4116	control treatment	control treatment	valerate	0.95	mmol/100mol (DMI as covariate)
	5	4108	control treatment	control treatment	valerate	.	mmol/100mol (DMI as covariate)
	1	4119	corn	dry ground	iso-valerate	2.32	mmol/100mol (DMI as covariate)
	2	4108	corn	dry ground	iso-valerate	3.3	mmol/100mol (DMI as covariate)
	3	4116	corn	dry ground	iso-valerate	4.09	mmol/100mol (DMI as covariate)
	4	4112	corn	dry ground	iso-valerate	2.29	mmol/100mol (DMI as covariate)
	5	4121	corn	dry ground	iso-valerate	2.71	mmol/100mol (DMI as covariate)
	1	4116	sorghum	dry ground	iso-valerate	2.47	mmol/100mol (DMI as covariate)
	2	4112	sorghum	dry ground	iso-valerate	2	mmol/100mol (DMI as covariate)
	3	4108	sorghum	dry ground	iso-valerate	2.41	mmol/100mol (DMI as covariate)
	4	4121	sorghum	dry ground	iso-valerate	2.17	mmol/100mol (DMI as covariate)
	5	4119	sorghum	dry ground	iso-valerate	4.08	mmol/100mol (DMI as covariate)
	1	4121	corn	reconstituted	iso-valerate	2.49	mmol/100mol (DMI as covariate)
	2	4116	corn	reconstituted	iso-valerate	6.62	mmol/100mol (DMI as covariate)
	3	4119	corn	reconstituted	iso-valerate	2.52	mmol/100mol (DMI as covariate)
	4	4108	corn	reconstituted	iso-valerate	3.27	mmol/100mol (DMI as covariate)
	5	4112	corn	reconstituted	iso-valerate	5.8	mmol/100mol (DMI as covariate)
	1	4108	sorghum	reconstituted	iso-valerate	2.2	mmol/100mol (DMI as covariate)
	2	4121	sorghum	reconstituted	iso-valerate	1.94	mmol/100mol (DMI as covariate)
	3	4112	sorghum	reconstituted	iso-valerate	3.06	mmol/100mol (DMI as covariate)
	4	4119	sorghum	reconstituted	iso-valerate	2.38	mmol/100mol (DMI as covariate)
	5	4116	sorghum	reconstituted	iso-valerate	3.2	mmol/100mol (DMI as covariate)
	1	4112	control treatment	control treatment	iso-valerate	3.06	mmol/100mol (DMI as covariate)
	2	4119	control treatment	control treatment	iso-valerate	1.74	mmol/100mol (DMI as covariate)
	3	4121	control treatment	control treatment	iso-valerate	1.97	mmol/100mol (DMI as covariate)
	4	4116	control treatment	control treatment	iso-valerate	2.85	mmol/100mol (DMI as covariate)
	5	4108	control treatment	control treatment	iso-valerate	3.1	mmol/100mol (DMI as covariate)
	1	4119	corn	dry ground	butirate	10.88	mmol/100mol (DMI as covariate)
	2	4108	corn	dry ground	butirate	8.16	mmol/100mol (DMI as covariate)
	3	4116	corn	dry ground	butirate	10.79	mmol/100mol (DMI as covariate)
	4	4112	corn	dry ground	butirate	9.78	mmol/100mol (DMI as covariate)
	5	4121	corn	dry ground	butirate	11.34	mmol/100mol (DMI as covariate)
	1	4116	sorghum	dry ground	butirate	11.22	mmol/100mol (DMI as covariate)
	2	4112	sorghum	dry ground	butirate	14.6	mmol/100mol (DMI as covariate)
	3	4108	sorghum	dry ground	butirate	10.13	mmol/100mol (DMI as covariate)
	4	4121	sorghum	dry ground	butirate	13.36	mmol/100mol (DMI as covariate)
	5	4119	sorghum	dry ground	butirate	10.14	mmol/100mol (DMI as covariate)
	1	4121	corn	reconstituted	butirate	8.82	mmol/100mol (DMI as covariate)
	2	4116	corn	reconstituted	butirate	11.54	mmol/100mol (DMI as covariate)
	3	4119	corn	reconstituted	butirate	12.48	mmol/100mol (DMI as covariate)
	4	4108	corn	reconstituted	butirate	10.12	mmol/100mol (DMI as covariate)
	5	4112	corn	reconstituted	butirate	15.51	mmol/100mol (DMI as covariate)
	1	4108	sorghum	reconstituted	butirate	11.94	mmol/100mol (DMI as covariate)
	2	4121	sorghum	reconstituted	butirate	11.47	mmol/100mol (DMI as covariate)
	3	4112	sorghum	reconstituted	butirate	9.9	mmol/100mol (DMI as covariate)
	4	4119	sorghum	reconstituted	butirate	10.88	mmol/100mol (DMI as covariate)
	5	4116	sorghum	reconstituted	butirate	9.56	mmol/100mol (DMI as covariate)
	1	4112	control treatment	control treatment	butirate	12.35	mmol/100mol (DMI as covariate)
	2	4119	control treatment	control treatment	butirate	9.04	mmol/100mol (DMI as covariate)
	3	4121	control treatment	control treatment	butirate	10.47	mmol/100mol (DMI as covariate)
	4	4116	control treatment	control treatment	butirate	11.07	mmol/100mol (DMI as covariate)
	5	4108	control treatment	control treatment	butirate	9.58	mmol/100mol (DMI as covariate)
	1	4119	corn	dry ground	iso-butirate	1.83	mmol/100mol (DMI as covariate)
	2	4108	corn	dry ground	iso-butirate	1.8	mmol/100mol (DMI as covariate)
	3	4116	corn	dry ground	iso-butirate	1.58	mmol/100mol (DMI as covariate)
	4	4112	corn	dry ground	iso-butirate	1.11	mmol/100mol (DMI as covariate)
	5	4121	corn	dry ground	iso-butirate	1.57	mmol/100mol (DMI as covariate)
	1	4116	sorghum	dry ground	iso-butirate	1.44	mmol/100mol (DMI as covariate)
	2	4112	sorghum	dry ground	iso-butirate	1.46	mmol/100mol (DMI as covariate)
	3	4108	sorghum	dry ground	iso-butirate	1.27	mmol/100mol (DMI as covariate)
	4	4121	sorghum	dry ground	iso-butirate	1.28	mmol/100mol (DMI as covariate)
	5	4119	sorghum	dry ground	iso-butirate	2.23	mmol/100mol (DMI as covariate)
	1	4121	corn	reconstituted	iso-butirate	1.63	mmol/100mol (DMI as covariate)
	2	4116	corn	reconstituted	iso-butirate	1.59	mmol/100mol (DMI as covariate)
	3	4119	corn	reconstituted	iso-butirate	1.53	mmol/100mol (DMI as covariate)
	4	4108	corn	reconstituted	iso-butirate	1.42	mmol/100mol (DMI as covariate)
	5	4112	corn	reconstituted	iso-butirate	2.17	mmol/100mol (DMI as covariate)
	1	4108	sorghum	reconstituted	iso-butirate	1.72	mmol/100mol (DMI as covariate)
	2	4121	sorghum	reconstituted	iso-butirate	1.47	mmol/100mol (DMI as covariate)
	3	4112	sorghum	reconstituted	iso-butirate	1.4	mmol/100mol (DMI as covariate)
	4	4119	sorghum	reconstituted	iso-butirate	1.54	mmol/100mol (DMI as covariate)
	5	4116	sorghum	reconstituted	iso-butirate	1.77	mmol/100mol (DMI as covariate)
	1	4112	control treatment	control treatment	iso-butirate	1.28	mmol/100mol (DMI as covariate)
	2	4119	control treatment	control treatment	iso-butirate	1.46	mmol/100mol (DMI as covariate)
	3	4121	control treatment	control treatment	iso-butirate	1.31	mmol/100mol (DMI as covariate)
	4	4116	control treatment	control treatment	iso-butirate	1.33	mmol/100mol (DMI as covariate)
	5	4108	control treatment	control treatment	iso-butirate	1.94	mmol/100mol (DMI as covariate)
	1	4119	corn	dry ground	propionate	18.24	mmol/100mol (DMI as covariate)
	2	4108	corn	dry ground	propionate	23.33	mmol/100mol (DMI as covariate)
	3	4116	corn	dry ground	propionate	22.27	mmol/100mol (DMI as covariate)
	4	4112	corn	dry ground	propionate	22.03	mmol/100mol (DMI as covariate)
	5	4121	corn	dry ground	propionate	23.52	mmol/100mol (DMI as covariate)
	1	4116	sorghum	dry ground	propionate	16.91	mmol/100mol (DMI as covariate)
	2	4112	sorghum	dry ground	propionate	17.14	mmol/100mol (DMI as covariate)
	3	4108	sorghum	dry ground	propionate	19.22	mmol/100mol (DMI as covariate)
	4	4121	sorghum	dry ground	propionate	19.33	mmol/100mol (DMI as covariate)
	5	4119	sorghum	dry ground	propionate	18.06	mmol/100mol (DMI as covariate)
	1	4121	corn	reconstituted	propionate	27.55	mmol/100mol (DMI as covariate)
	2	4116	corn	reconstituted	propionate	20.12	mmol/100mol (DMI as covariate)
	3	4119	corn	reconstituted	propionate	19.42	mmol/100mol (DMI as covariate)
	4	4108	corn	reconstituted	propionate	18.63	mmol/100mol (DMI as covariate)
	5	4112	corn	reconstituted	propionate	17.23	mmol/100mol (DMI as covariate)
	1	4108	sorghum	reconstituted	propionate	18.66	mmol/100mol (DMI as covariate)
	2	4121	sorghum	reconstituted	propionate	21.16	mmol/100mol (DMI as covariate)
	3	4112	sorghum	reconstituted	propionate	21.09	mmol/100mol (DMI as covariate)
	4	4119	sorghum	reconstituted	propionate	19.33	mmol/100mol (DMI as covariate)
	5	4116	sorghum	reconstituted	propionate	18.63	mmol/100mol (DMI as covariate)
	1	4112	control treatment	control treatment	propionate	18.57	mmol/100mol (DMI as covariate)
	2	4119	control treatment	control treatment	propionate	18.81	mmol/100mol (DMI as covariate)
	3	4121	control treatment	control treatment	propionate	22.59	mmol/100mol (DMI as covariate)
	4	4116	control treatment	control treatment	propionate	18.9	mmol/100mol (DMI as covariate)
	5	4108	control treatment	control treatment	propionate	17.26	mmol/100mol (DMI as covariate)
	1	4119	corn	dry ground	acetate	65.4	mmol/100mol (DMI as covariate)
	2	4108	corn	dry ground	acetate	61.68	mmol/100mol (DMI as covariate)
	3	4116	corn	dry ground	acetate	59.55	mmol/100mol (DMI as covariate)
	4	4112	corn	dry ground	acetate	63.13	mmol/100mol (DMI as covariate)
	5	4121	corn	dry ground	acetate	59.19	mmol/100mol (DMI as covariate)
	1	4116	sorghum	dry ground	acetate	66.46	mmol/100mol (DMI as covariate)
	2	4112	sorghum	dry ground	acetate	63.39	mmol/100mol (DMI as covariate)
	3	4108	sorghum	dry ground	acetate	65.55	mmol/100mol (DMI as covariate)
	4	4121	sorghum	dry ground	acetate	62.52	mmol/100mol (DMI as covariate)
	5	4119	sorghum	dry ground	acetate	62.62	mmol/100mol (DMI as covariate)
	1	4121	corn	reconstituted	acetate	58.08	mmol/100mol (DMI as covariate)
	2	4116	corn	reconstituted	acetate	57.18	mmol/100mol (DMI as covariate)
	3	4119	corn	reconstituted	acetate	62.05	mmol/100mol (DMI as covariate)
	4	4108	corn	reconstituted	acetate	65.06	mmol/100mol (DMI as covariate)
	5	4112	corn	reconstituted	acetate	57.58	mmol/100mol (DMI as covariate)
	1	4108	sorghum	reconstituted	acetate	63.96	mmol/100mol (DMI as covariate)
	2	4121	sorghum	reconstituted	acetate	62.42	mmol/100mol (DMI as covariate)
	3	4112	sorghum	reconstituted	acetate	62.88	mmol/100mol (DMI as covariate)
	4	4119	sorghum	reconstituted	acetate	64.27	mmol/100mol (DMI as covariate)
	5	4116	sorghum	reconstituted	acetate	63.38	mmol/100mol (DMI as covariate)
	1	4112	control treatment	control treatment	acetate	63.63	mmol/100mol (DMI as covariate)
	2	4119	control treatment	control treatment	acetate	66.99	mmol/100mol (DMI as covariate)
	3	4121	control treatment	control treatment	acetate	62.1	mmol/100mol (DMI as covariate)
	4	4116	control treatment	control treatment	acetate	64.3	mmol/100mol (DMI as covariate)
	5	4108	control treatment	control treatment	acetate	66.69	mmol/100mol (DMI as covariate)
	1	4119	corn	dry ground	acetate:propionate	3.59	mmol/100mol (DMI as covariate)
	2	4108	corn	dry ground	acetate:propionate	2.64	mmol/100mol (DMI as covariate)
	3	4116	corn	dry ground	acetate:propionate	2.67	mmol/100mol (DMI as covariate)
	4	4112	corn	dry ground	acetate:propionate	2.87	mmol/100mol (DMI as covariate)
	5	4121	corn	dry ground	acetate:propionate	2.52	mmol/100mol (DMI as covariate)
	1	4116	sorghum	dry ground	acetate:propionate	3.93	mmol/100mol (DMI as covariate)
	2	4112	sorghum	dry ground	acetate:propionate	3.7	mmol/100mol (DMI as covariate)
	3	4108	sorghum	dry ground	acetate:propionate	3.41	mmol/100mol (DMI as covariate)
	4	4121	sorghum	dry ground	acetate:propionate	3.23	mmol/100mol (DMI as covariate)
	5	4119	sorghum	dry ground	acetate:propionate	3.47	mmol/100mol (DMI as covariate)
	1	4121	corn	reconstituted	acetate:propionate	2.11	mmol/100mol (DMI as covariate)
	2	4116	corn	reconstituted	acetate:propionate	2.84	mmol/100mol (DMI as covariate)
	3	4119	corn	reconstituted	acetate:propionate	3.19	mmol/100mol (DMI as covariate)
	4	4108	corn	reconstituted	acetate:propionate	3.49	mmol/100mol (DMI as covariate)
	5	4112	corn	reconstituted	acetate:propionate	3.34	mmol/100mol (DMI as covariate)
	1	4108	sorghum	reconstituted	acetate:propionate	3.43	mmol/100mol (DMI as covariate)
	2	4121	sorghum	reconstituted	acetate:propionate	2.95	mmol/100mol (DMI as covariate)
	3	4112	sorghum	reconstituted	acetate:propionate	2.98	mmol/100mol (DMI as covariate)
	4	4119	sorghum	reconstituted	acetate:propionate	3.33	mmol/100mol (DMI as covariate)
	5	4116	sorghum	reconstituted	acetate:propionate	3.4	mmol/100mol (DMI as covariate)
	1	4112	control treatment	control treatment	acetate:propionate	3.43	mmol/100mol (DMI as covariate)
	2	4119	control treatment	control treatment	acetate:propionate	3.56	mmol/100mol (DMI as covariate)
	3	4121	control treatment	control treatment	acetate:propionate	2.75	mmol/100mol (DMI as covariate)
	4	4116	control treatment	control treatment	acetate:propionate	3.4	mmol/100mol (DMI as covariate)
	5	4108	control treatment	control treatment	acetate:propionate	3.86	mmol/100mol (DMI as covariate)
